# Supplementary material for: Impact of rich cultural tourism experience on tourist satisfactions and behavioral intentions toward Ningxia’s cultural heritage: Moderation role of perceived cultural distance
Source: PLoS One. 2025 Nov 6;20(11):e0336220. doi: 10.1371/journal.pone.0336220 (PMC12591403; doi:10.1371/journal.pone.0336220)
Supplement: S1 Data — (CSV) [file pone.0336220.s002.csv]

No.	PCD1	PCD2	PCD3	CI1	CI2	CI3	RCTE1	RCTE2	RCTE3	RCTE4	RCTE5	SA1	SA2	SA3	BI1	BI2	BI3
1	2	2	2	5	6	6	6	5	6	6	6	5	5	5	5	3	3
2	5	4	3	4	3	2	4	3	3	4	4	5	2	5	3	4	4
3	1	1	1	6	6	6	6	6	6	6	6	4	4	4	4	5	5
4	6	1	6	6	6	6	6	6	6	6	6	6	6	6	5	3	5
5	3	3	3	6	6	6	6	6	6	6	6	6	6	6	6	6	6
6	6	4	5	3	5	5	5	5	5	3	5	4	4	4	4	2	2
7	4	4	1	6	6	6	6	6	6	6	6	6	6	6	6	6	6
8	1	1	1	6	6	6	6	6	6	6	6	6	6	6	6	6	6
9	5	3	3	4	6	6	6	6	6	6	6	5	6	5	5	5	5
10	5	5	5	5	6	5	5	5	6	6	6	6	6	6	6	6	6
12	5	1	1	3	3	5	6	6	6	2	6	3	6	6	6	2	2
13	6	3	3	6	6	6	6	6	6	6	6	6	6	6	6	6	6
14	6	5	4	5	5	5	5	4	5	5	4	6	6	5	5	4	6
16	6	6	6	6	6	6	6	6	6	6	6	6	6	6	6	6	6
17	1	1	1	6	6	6	6	5	6	6	6	6	6	5	6	6	6
18	6	6	6	6	6	6	6	6	6	6	6	6	6	6	6	6	6
20	6	6	6	6	6	6	6	6	6	6	6	6	6	6	6	6	6
21	6	6	6	5	5	5	5	5	5	5	5	5	5	5	5	5	5
22	6	6	6	6	6	6	6	6	6	6	6	6	6	6	6	3	2
23	6	6	6	6	6	6	6	6	6	6	6	3	3	3	3	3	3
24	5	3	1	6	6	4	5	5	6	6	5	4	5	5	5	6	6
25	5	4	6	3	5	4	2	1	2	3	5	5	6	5	5	6	6
26	1	1	1	6	6	6	6	6	6	6	6	6	6	6	6	6	6
29	3	2	3	6	5	4	6	3	2	2	4	6	6	6	6	6	6
30	1	1	1	6	6	6	6	6	6	6	6	6	6	6	6	6	6
32	4	6	5	4	4	4	4	4	5	5	5	4	4	4	5	4	5
33	6	6	6	6	6	6	6	6	6	6	6	5	6	6	6	6	6
34	6	6	5	4	4	4	5	5	5	5	5	3	3	2	3	1	1
35	1	1	1	4	4	4	4	4	4	4	4	4	4	4	4	4	4
36	6	6	1	6	6	6	6	6	6	6	6	6	6	6	6	6	6
38	6	6	6	6	6	6	6	6	6	6	6	6	6	6	6	6	6
39	6	6	6	6	6	6	6	6	6	6	6	6	6	6	6	6	6
40	5	3	1	6	6	6	6	6	6	6	6	4	4	3	6	5	5
41	3	3	3	3	3	3	5	4	4	4	5	5	5	4	4	4	4
42	3	5	3	6	6	6	6	6	6	6	6	6	6	6	6	6	6
44	6	6	3	6	6	6	6	6	6	6	6	6	6	6	6	6	6
45	3	5	5	6	6	6	5	3	5	5	5	5	5	5	6	6	6
47	4	4	4	4	4	4	3	3	3	4	4	3	3	2	3	2	3
48	3	3	3	6	6	6	5	5	5	5	5	6	5	5	6	6	6
49	3	2	3	5	5	5	6	6	6	5	6	4	4	4	5	3	3
50	5	5	2	5	6	6	6	6	6	6	6	6	5	4	3	3	3
51	6	6	1	6	6	6	5	6	6	6	6	6	6	6	6	6	6
52	6	6	2	6	6	6	6	6	6	6	6	6	6	6	6	6	6
53	4	6	6	6	5	5	5	5	5	5	5	5	5	5	4	6	6
55	6	6	6	6	6	6	5	5	6	6	6	6	6	6	6	6	6
56	5	1	3	3	4	5	5	5	5	5	5	5	5	5	5	5	5
57	5	3	4	5	6	6	5	6	6	5	6	4	6	6	6	6	6
58	3	3	3	3	1	1	1	3	2	2	2	2	2	2	5	2	3
59	3	3	3	5	5	5	5	5	4	4	5	5	5	5	5	5	5
60	1	1	3	6	6	6	6	6	5	5	6	4	5	4	5	4	5
61	6	6	1	6	6	6	6	6	6	6	6	6	6	6	6	6	6
62	1	1	1	6	6	6	6	4	6	6	6	3	2	3	5	4	5
63	6	4	3	3	6	6	6	6	6	6	6	6	6	6	6	6	6
64	5	5	5	5	5	5	5	5	5	5	5	5	5	5	5	5	5
66	4	4	3	4	4	4	4	4	4	4	4	4	4	4	4	4	4
69	2	2	2	3	6	6	3	3	4	4	5	2	2	1	1	1	1
70	2	1	2	6	6	6	6	6	6	6	6	6	3	3	5	2	2
71	2	2	3	5	4	4	4	4	4	4	4	4	4	4	4	5	5
72	6	6	6	6	6	6	6	6	6	6	6	6	6	6	6	6	6
73	1	1	1	6	1	6	6	6	6	6	6	1	1	1	6	6	6
74	6	2	5	5	6	6	6	5	4	4	5	6	6	6	6	5	5
75	3	3	3	5	5	5	5	5	5	5	5	5	5	5	5	5	5
76	3	3	3	3	4	6	6	6	5	6	6	4	5	4	4	5	4
78	3	2	2	4	5	5	5	5	5	5	5	5	5	5	5	5	5
79	6	6	6	6	6	6	6	6	6	6	6	6	6	6	6	6	6
80	5	5	3	5	5	6	6	6	6	6	6	6	6	6	6	6	6
81	2	2	2	2	6	6	5	3	4	5	5	5	5	5	6	6	6
82	4	3	3	6	4	6	4	3	4	4	4	4	4	4	6	4	4
83	6	6	6	6	6	6	6	6	6	6	6	5	5	5	6	6	6
85	2	2	2	6	6	6	6	6	6	6	6	4	6	6	6	6	6
86	6	6	6	6	6	6	6	6	6	6	6	6	6	6	6	6	6
87	5	5	6	6	6	6	6	5	5	5	6	5	5	6	6	6	5
89	6	4	4	5	4	4	6	4	5	4	6	5	4	5	6	4	5
90	4	5	5	5	5	5	6	6	6	6	6	6	6	6	6	6	6
91	6	6	6	6	6	6	6	6	6	6	6	6	6	6	6	6	6
92	4	5	5	5	5	5	5	5	5	5	5	5	5	5	5	5	4
93	4	4	4	2	4	4	1	1	1	1	6	2	2	2	3	6	1
94	6	6	6	6	6	6	6	6	6	6	6	6	6	6	6	6	6
95	6	6	6	6	6	6	6	6	6	6	6	6	6	6	6	6	6
96	2	3	3	6	6	6	6	6	6	6	6	3	3	3	1	3	3
97	6	6	1	6	6	6	6	6	6	6	6	6	6	6	6	6	6
98	6	5	6	6	6	6	6	6	6	6	4	4	4	4	6	4	4
99	6	6	6	1	3	6	6	6	6	6	6	3	4	3	4	2	1
100	3	3	3	4	4	4	2	2	5	3	5	5	5	5	5	5	5
101	4	5	3	3	3	3	6	5	4	4	4	4	5	4	6	6	6
102	5	4	4	4	5	5	3	4	4	4	4	5	5	5	5	6	6
103	2	2	1	6	6	6	6	6	6	6	6	6	6	6	6	6	6
104	4	4	4	4	5	5	5	5	5	5	5	5	6	6	6	6	6
105	6	6	1	6	6	6	6	6	6	6	6	5	6	6	6	6	6
106	6	3	4	5	5	6	6	6	6	6	6	6	6	6	6	6	6
107	3	3	3	3	3	3	3	3	3	3	3	3	4	3	3	3	3
109	5	4	4	4	4	4	4	4	4	4	4	4	4	4	4	4	4
110	6	6	6	4	4	4	4	5	5	5	5	5	5	6	6	6	6
111	1	1	1	6	6	6	6	6	6	6	6	6	6	6	6	6	6
112	6	6	6	6	6	6	6	6	6	6	6	6	6	6	6	6	6
113	5	5	5	5	5	5	5	5	5	5	5	5	5	5	5	5	5
114	6	6	6	6	6	6	6	6	6	6	6	6	6	6	6	6	6
115	6	6	6	6	6	6	6	5	5	6	5	6	5	6	5	6	6
116	6	6	6	1	3	3	3	3	3	3	3	3	3	3	5	3	3
117	4	4	4	6	6	6	6	6	6	6	6	6	6	6	6	6	6
118	5	5	6	4	5	5	5	5	5	5	5	4	4	5	5	5	5
119	6	6	6	6	5	5	4	4	4	4	4	4	4	4	4	4	4
120	6	6	6	4	5	6	6	6	6	6	6	6	6	6	6	4	6
121	3	2	2	6	6	6	6	6	6	6	6	6	6	6	6	6	6
122	3	2	4	5	5	6	6	6	6	6	6	5	5	5	6	6	6
124	6	6	6	6	6	6	6	6	6	6	6	6	6	6	6	6	6
125	3	3	3	3	3	3	4	4	4	4	4	4	4	4	4	4	3
126	2	1	2	6	6	6	5	6	6	6	6	6	6	6	6	6	6
127	4	3	5	5	5	5	5	5	5	5	5	5	5	5	5	5	5
128	4	2	2	6	6	6	6	6	6	6	6	5	5	5	5	5	5
129	5	5	5	2	3	3	3	3	5	3	3	3	3	3	3	3	3
130	1	1	1	6	6	6	6	6	6	6	6	6	6	6	6	6	6
131	5	2	5	6	6	5	5	6	5	5	6	5	5	4	5	5	6
132	5	5	4	5	6	5	6	5	5	5	5	5	5	5	5	5	5
133	6	6	6	3	5	5	6	6	6	6	6	6	6	6	6	6	6
134	6	6	6	5	5	5	5	5	6	4	5	5	5	5	5	4	3
135	1	1	1	6	6	6	5	4	4	4	4	3	4	5	4	2	5
136	2	2	3	5	5	5	5	5	5	5	5	5	5	5	5	5	5
137	6	6	4	4	4	4	5	5	5	5	5	4	5	5	4	5	5
138	3	3	4	3	4	3	4	3	4	4	4	4	5	5	4	5	4
139	6	6	6	3	5	5	5	4	6	5	5	5	5	4	4	3	5
141	5	5	4	5	5	5	5	5	5	5	5	5	5	4	5	4	2
142	3	2	2	6	6	6	5	5	5	5	5	4	5	5	6	5	6
143	5	6	5	6	6	6	6	6	6	6	6	6	6	6	6	6	6
144	3	5	6	3	4	4	6	6	6	6	6	6	6	6	6	6	6
145	4	5	5	6	6	6	6	2	6	5	6	5	5	5	5	3	3
146	5	5	5	6	6	6	6	6	6	6	6	6	6	6	6	6	6
147	1	1	1	6	6	6	6	6	6	6	6	6	6	6	6	6	6
148	4	4	4	3	3	4	4	4	4	4	4	4	4	4	4	3	4
149	3	6	3	6	6	6	6	6	6	6	6	6	6	6	6	5	6
150	3	3	3	6	6	6	6	5	6	6	6	6	6	6	6	6	6
151	3	3	3	3	3	3	3	3	3	3	3	3	3	3	3	3	3
153	5	5	5	3	3	3	3	3	3	3	3	3	3	4	3	4	4
154	5	5	3	6	6	6	6	6	6	6	6	6	6	6	6	5	5
155	6	4	5	6	6	6	6	6	6	6	6	6	6	6	6	6	6
156	4	5	4	4	4	4	4	4	4	4	4	5	6	5	6	5	6
158	1	1	1	6	6	6	6	6	6	6	6	4	5	5	5	5	5
159	3	3	3	3	3	3	3	3	3	3	3	3	3	3	3	3	3
160	4	4	4	4	4	5	5	5	5	4	4	4	4	4	4	5	4
161	3	2	2	3	3	3	4	4	4	4	4	4	4	4	4	4	5
162	3	3	3	5	5	5	5	5	5	5	5	5	5	5	5	5	5
164	4	6	5	5	5	6	6	6	6	6	6	6	5	5	6	6	6
165	4	4	4	4	4	5	3	5	4	5	4	4	4	5	5	5	4
166	6	4	4	4	4	4	4	4	4	4	4	4	6	5	6	4	6
167	5	6	5	4	4	4	6	6	6	6	6	6	6	6	6	6	6
168	2	2	2	4	4	4	3	3	4	4	3	4	4	3	4	5	5
169	6	4	4	6	6	6	6	6	6	6	6	6	6	6	6	6	6
170	2	2	2	2	2	5	4	3	3	4	4	4	3	4	4	3	4
171	4	3	3	4	4	4	4	4	4	4	4	4	4	4	4	5	5
172	1	1	1	6	6	6	6	6	6	6	6	6	6	6	6	6	6
173	4	4	5	5	4	4	4	4	4	4	4	4	4	4	4	4	4
174	6	6	6	4	6	6	6	6	6	6	6	6	6	6	6	6	4
175	6	6	6	6	6	6	6	6	6	6	6	6	6	6	6	6	6
176	6	6	6	4	4	4	6	6	6	6	6	6	6	6	6	6	6
177	6	6	6	6	6	6	6	6	6	6	6	6	6	6	6	6	6
178	6	4	6	4	6	4	4	4	5	4	5	4	4	4	4	3	4
179	4	4	4	5	5	4	4	4	4	4	4	4	5	4	5	4	4
180	2	2	2	5	6	4	6	6	6	6	6	6	6	6	6	4	4
181	6	6	6	3	3	4	4	4	4	4	3	3	3	3	3	2	2
182	6	6	6	6	6	6	6	6	6	6	6	6	6	6	6	6	6
183	3	3	3	5	5	5	4	4	4	4	5	5	5	4	5	4	4
184	6	6	3	6	6	6	6	4	4	5	5	6	6	6	6	6	6
185	5	4	5	3	5	4	4	4	4	4	4	4	4	4	4	4	4
187	4	6	5	4	4	5	5	6	6	6	5	5	6	5	4	4	5
188	3	1	4	2	5	5	4	4	5	5	4	5	5	4	4	5	5
189	3	3	3	6	5	5	5	5	5	5	5	5	5	5	5	5	5
190	3	2	3	5	5	5	5	5	4	5	4	5	5	5	4	5	4
191	6	5	4	5	6	6	6	6	6	6	6	6	6	6	6	6	6
192	6	6	6	4	4	5	5	5	5	5	5	5	5	5	5	5	5
193	3	2	2	6	6	6	3	3	3	3	3	3	5	5	5	4	3
195	6	5	5	4	4	4	4	4	4	4	4	4	4	4	4	4	4
196	6	6	6	1	6	6	6	6	6	6	6	6	6	6	6	6	6
197	6	4	3	6	6	6	6	6	6	5	5	6	6	6	6	6	6
198	6	6	6	2	2	3	3	3	3	3	3	3	3	3	3	3	3
199	4	4	5	4	5	5	5	4	5	5	4	5	4	4	4	3	3
200	4	4	4	3	6	6	6	6	4	4	4	3	4	5	5	6	5
201	5	2	4	4	4	4	4	4	4	4	4	4	4	4	4	3	4
202	4	5	4	4	4	4	4	5	6	4	4	5	4	5	4	6	4
203	3	3	3	3	3	3	3	3	4	4	4	5	4	4	6	4	5
204	5	5	5	5	5	5	5	5	5	5	5	5	5	5	5	5	5
205	6	4	5	4	5	5	5	4	6	5	5	5	5	5	6	6	4
206	3	6	4	4	5	5	4	4	4	4	4	5	5	5	4	3	5
207	5	4	4	4	5	5	5	3	4	4	4	5	5	4	5	6	6
208	4	6	4	4	4	4	6	4	4	4	4	5	5	3	4	1	3
209	1	2	2	2	4	3	1	2	3	3	2	3	3	2	3	3	1
210	3	3	3	6	5	6	6	6	6	6	6	6	6	6	6	6	6
211	5	4	4	3	4	4	2	2	2	2	2	3	3	3	3	2	2
212	6	3	1	1	3	3	1	1	1	1	1	1	3	1	3	2	1
213	4	6	4	5	5	5	3	3	5	5	5	4	4	3	5	5	5
214	1	1	1	4	5	6	6	6	6	6	6	6	6	6	6	6	6
215	4	6	5	6	6	6	6	6	6	6	6	6	6	5	6	5	6
216	4	5	6	3	4	4	5	4	4	4	4	4	4	3	4	1	2
217	6	6	6	6	6	6	6	6	6	6	6	6	6	6	6	6	6
218	6	4	4	2	2	2	2	2	2	2	2	2	2	2	2	2	2
219	6	6	6	1	1	1	1	1	1	1	1	1	1	1	1	1	1
220	5	4	6	4	5	5	6	5	5	5	5	6	5	5	6	3	4
221	6	5	6	3	3	4	1	1	1	1	1	3	3	3	2	5	3
222	3	3	3	3	3	3	3	3	3	3	6	6	6	6	6	6	6
223	2	2	2	2	4	4	3	3	3	4	3	4	3	3	3	3	3
224	6	5	6	4	5	5	5	4	5	5	5	5	5	5	5	5	5
225	6	4	4	4	4	4	4	4	4	4	4	4	4	4	4	4	3
226	6	6	6	4	4	4	6	6	6	6	6	6	6	6	6	6	6
227	1	1	1	6	6	6	6	6	6	6	6	6	6	6	6	6	6
229	6	4	4	3	5	5	3	3	5	5	5	3	3	3	3	3	3
230	6	6	6	4	5	6	6	5	5	6	6	6	6	6	6	6	5
231	5	4	4	5	5	5	6	4	5	5	6	6	5	5	6	5	6
232	6	6	6	1	1	1	1	1	1	1	1	3	2	2	1	3	2
233	6	6	6	6	6	6	6	6	6	6	6	6	6	6	6	6	6
234	6	6	6	6	6	6	6	6	6	6	6	6	6	6	3	3	3
235	3	1	1	6	4	4	4	4	4	4	4	4	4	4	4	4	4
236	5	4	4	4	4	4	3	3	4	4	3	4	3	4	3	3	4
237	5	3	6	2	2	3	4	3	5	3	3	1	1	1	1	1	1
239	3	3	2	3	3	3	3	3	3	3	3	3	3	3	3	3	3
240	5	6	5	5	5	5	6	4	6	6	5	6	5	3	6	6	6
242	6	6	6	6	6	6	6	6	6	6	6	3	6	6	6	6	3
244	4	5	4	4	5	5	5	6	6	4	4	4	4	4	4	4	4
245	5	3	4	4	5	4	5	5	5	5	5	4	4	4	4	4	4
247	6	4	6	3	6	6	5	5	5	5	4	4	4	4	4	3	4
250	5	5	5	5	6	6	6	6	6	6	6	6	6	6	6	5	5
251	6	6	4	3	5	5	5	5	5	5	5	5	5	5	5	3	3
252	5	5	6	4	6	6	5	5	5	5	5	4	4	4	5	5	5
253	6	6	6	4	6	6	6	6	6	6	6	6	6	6	6	6	6
254	6	3	4	4	6	6	6	6	6	6	6	5	5	4	5	5	5
255	4	4	4	4	4	4	4	4	3	4	3	4	4	3	4	4	3
257	6	4	6	4	6	6	6	6	6	6	6	4	4	4	4	2	2
261	5	4	5	5	5	4	5	5	6	5	5	5	5	5	6	5	5
262	3	3	3	3	3	3	3	3	3	4	4	4	4	3	4	4	3
263	1	1	1	6	6	6	6	6	6	6	6	6	6	6	6	6	6
264	6	6	6	5	5	5	5	5	5	5	5	5	5	5	5	3	3
265	6	6	6	6	6	6	6	6	6	6	6	6	6	6	6	6	6
266	1	1	1	6	6	6	6	6	6	6	6	6	6	6	6	6	6
267	6	4	6	6	6	6	6	6	6	6	6	3	3	3	4	2	3
268	3	3	3	4	4	3	4	4	4	4	3	4	4	3	4	4	4
269	5	5	5	5	6	6	6	6	5	6	5	6	5	6	5	6	5
270	4	5	4	6	6	6	6	6	6	6	6	6	6	6	5	4	4
271	5	4	6	4	6	6	6	6	6	6	6	6	6	6	6	6	6
272	2	1	2	3	3	4	3	3	3	3	3	3	3	3	3	3	3
273	5	3	3	5	5	5	6	5	5	5	5	6	5	5	5	2	3
274	3	3	3	3	3	3	3	3	3	3	3	3	3	3	3	3	3
275	6	6	6	4	5	5	5	5	5	4	4	4	5	5	5	4	5
276	4	5	5	5	5	5	5	5	5	4	5	5	4	5	4	4	5
277	4	5	5	5	5	5	5	5	5	5	5	5	5	5	5	5	6
278	2	2	2	6	6	6	6	6	6	6	6	6	6	6	6	6	6
279	3	3	3	3	3	3	4	2	2	4	4	4	4	4	4	4	3
280	4	4	4	4	4	4	4	4	4	4	4	4	4	4	4	4	4
281	6	6	6	6	6	6	6	6	6	6	6	6	6	6	6	6	6
282	3	3	3	3	3	3	3	3	3	3	3	3	3	3	3	3	3
284	5	5	4	5	5	5	6	5	6	5	5	5	5	5	5	5	5
285	6	6	6	3	5	5	5	3	5	5	5	4	4	3	4	6	4
286	3	2	2	5	4	4	4	4	4	4	4	4	4	4	4	4	4
287	6	6	6	5	5	5	5	5	5	5	5	5	5	5	5	5	5
288	5	4	5	5	6	6	5	5	5	5	5	4	4	4	4	4	4
290	6	4	6	5	5	5	5	5	5	5	5	5	5	5	5	5	5
291	6	6	6	2	3	2	2	2	2	2	2	1	2	2	2	1	1
292	6	6	6	6	6	6	6	6	6	6	6	6	6	6	6	6	6
294	1	1	1	6	6	6	6	6	6	6	6	6	6	6	6	6	6
295	6	5	4	6	6	6	6	6	6	6	6	6	6	6	6	6	5
296	4	4	4	4	4	4	4	4	4	4	4	4	4	4	4	4	4
298	6	6	6	6	6	6	6	6	6	6	6	6	6	6	6	6	6
299	4	4	3	4	4	4	4	4	4	4	4	4	4	4	4	4	5
300	5	5	5	5	5	5	5	5	5	5	5	5	5	4	5	5	5
301	6	6	6	3	3	3	3	3	3	3	3	3	3	3	3	3	3
302	5	6	4	4	5	6	5	6	6	5	6	5	5	5	6	5	5
304	6	6	6	3	4	4	5	4	4	4	4	3	3	2	1	4	2
305	6	2	3	6	6	6	6	6	6	6	6	6	6	4	5	4	3
306	5	5	5	6	6	6	6	6	6	6	6	6	6	6	6	6	6
307	6	6	6	6	6	6	5	4	6	5	5	6	6	6	6	6	6
308	6	6	6	6	6	6	6	6	6	6	6	6	6	6	6	6	6
309	5	5	4	6	6	6	6	6	6	6	6	6	6	6	6	6	6
310	5	6	6	2	3	4	4	4	4	3	4	4	4	3	4	3	3
311	6	6	6	6	6	6	6	6	6	6	6	6	6	6	6	6	6
312	5	4	5	6	5	6	6	5	5	6	6	6	6	5	6	6	6
313	6	5	5	6	6	6	6	6	6	6	6	6	6	6	6	6	6
315	6	6	6	6	6	6	6	6	6	6	6	6	6	6	6	6	6
316	4	4	4	4	4	4	4	4	4	4	4	4	4	4	4	4	4
317	6	6	6	6	6	6	6	6	6	6	6	6	6	6	6	6	6
318	5	5	5	4	4	4	4	3	5	4	5	6	6	5	5	3	5
319	4	5	5	5	5	5	5	5	5	5	5	5	5	5	5	5	5
320	6	6	6	4	6	6	6	3	4	4	6	5	5	5	5	4	4
322	6	6	5	5	5	5	5	5	5	5	5	5	5	5	5	5	6
323	5	6	6	5	5	5	6	6	6	5	6	5	6	5	5	5	6
324	5	5	5	4	5	5	5	5	5	5	5	5	5	5	5	5	5
325	5	4	5	5	5	5	5	5	5	5	5	5	5	5	5	5	5
326	5	5	5	5	5	5	5	5	5	5	5	5	5	5	5	5	5
327	4	3	4	3	3	3	3	4	4	3	3	4	3	2	2	4	4
328	6	6	6	4	5	5	6	4	6	6	6	4	4	3	3	3	3
329	6	6	6	6	6	6	6	6	6	6	6	6	6	6	6	6	6
330	6	6	6	6	6	6	6	6	6	6	6	5	5	5	5	4	4
331	3	3	3	6	6	6	6	6	6	6	6	4	4	4	4	4	4
332	5	5	5	5	6	6	5	6	6	6	6	6	6	6	6	6	6
333	6	6	4	4	4	4	4	6	6	6	6	6	5	5	4	4	5
334	6	4	5	5	6	6	6	6	6	6	6	6	6	6	6	6	6
335	5	3	3	4	5	5	5	5	5	5	5	5	5	5	5	5	5
336	6	6	6	4	4	4	4	4	4	4	4	4	4	4	3	3	3
337	6	6	6	3	3	3	3	3	3	3	3	3	3	3	3	3	3
338	6	4	4	3	3	4	3	3	4	3	4	3	4	3	4	3	4
339	6	6	6	6	6	6	6	6	6	6	6	6	6	6	6	6	6
340	6	4	4	4	5	5	6	4	4	4	5	5	5	4	4	3	2
341	5	5	5	5	5	5	6	6	6	6	6	6	6	6	6	6	6
342	6	6	6	3	6	6	6	3	6	5	5	4	4	3	3	2	2
343	5	5	5	5	5	5	5	5	5	5	5	5	5	5	5	5	5
344	6	6	6	3	4	5	6	4	5	4	4	4	4	4	4	4	4
346	4	4	3	5	5	5	5	5	5	5	5	5	5	5	5	5	5
347	2	2	2	2	2	2	2	2	2	2	2	2	2	2	2	2	2
348	1	1	1	6	6	6	6	6	6	6	6	6	6	6	6	6	6
349	1	1	1	1	1	1	1	1	1	1	1	6	6	6	6	1	1
350	6	5	5	3	4	4	4	3	5	3	5	6	6	5	6	4	5
351	4	5	6	1	2	2	4	4	4	4	4	3	2	2	2	2	2
352	4	4	4	5	5	3	5	5	5	5	5	5	5	5	5	5	5
353	2	2	2	4	4	4	4	4	4	4	4	4	4	4	4	4	4
354	6	6	6	6	6	6	6	6	6	6	6	6	6	6	6	6	6
355	6	4	4	4	4	6	6	6	6	6	6	6	6	6	6	6	6
356	6	4	5	4	4	4	4	4	4	4	4	4	4	4	4	4	4
358	4	5	4	3	3	3	3	4	4	4	5	3	3	3	3	2	2
359	6	6	6	6	6	6	6	6	6	6	6	6	6	6	6	6	6
360	5	4	4	5	6	6	6	6	6	6	6	6	6	6	6	6	6
361	2	2	2	5	6	6	5	5	5	5	5	5	5	5	5	5	5
362	6	6	6	6	6	6	6	6	6	6	6	6	6	6	6	6	6
364	6	6	6	2	2	2	2	2	2	2	2	2	2	2	2	1	1
365	5	5	4	5	5	5	5	5	5	5	5	5	5	5	6	4	5
366	6	6	6	6	6	6	6	6	6	6	6	6	6	6	6	6	6
367	5	4	3	4	5	6	5	5	6	6	5	5	5	5	4	3	3
368	6	6	6	6	6	6	6	6	6	6	6	6	6	6	6	6	6
369	6	6	6	5	6	6	6	5	6	6	6	6	6	5	6	6	6
370	5	3	3	6	6	6	6	6	6	6	6	6	6	6	6	6	6
371	6	6	6	3	2	2	2	2	2	2	2	2	2	2	2	2	2
373	6	6	6	6	6	6	6	6	6	6	6	6	6	6	6	6	6
374	2	2	2	5	5	5	5	5	4	4	4	4	4	4	4	4	4
375	5	5	5	5	5	5	4	5	2	5	4	2	3	4	4	4	3
376	2	2	2	5	6	6	6	6	6	6	6	6	6	6	6	5	5
377	5	6	5	4	5	5	5	5	5	5	5	5	5	5	5	5	5
378	5	6	5	3	5	5	6	6	6	6	6	6	6	6	6	6	6
379	4	4	4	4	4	4	4	4	4	4	4	4	4	4	4	4	4
380	2	2	2	6	6	6	6	6	6	6	6	6	6	6	6	6	6
381	6	5	5	3	4	5	5	5	5	5	5	5	5	5	5	4	4
382	6	6	6	2	3	3	1	1	1	1	1	3	3	2	2	4	4
383	6	5	5	3	5	5	5	5	5	5	5	5	5	5	3	3	3
384	6	6	6	6	6	6	6	6	6	6	6	6	6	6	6	6	6
385	4	4	4	3	4	3	3	3	3	3	3	3	3	3	3	3	3
386	4	6	4	4	4	2	4	4	4	4	4	4	4	4	2	4	4
388	4	4	3	5	5	5	5	5	5	5	5	5	5	5	5	5	5
389	6	6	6	6	6	6	6	6	6	6	6	6	6	6	6	6	6
390	6	6	6	6	6	6	6	6	6	6	6	6	6	6	6	6	6
391	6	6	6	6	6	6	6	6	6	6	6	6	6	6	6	6	6
392	1	1	1	6	6	6	6	6	6	6	6	6	6	6	6	6	6
393	5	5	5	5	4	4	2	4	4	4	4	4	4	4	4	5	3
394	5	4	5	3	4	5	4	4	4	5	5	5	4	5	4	5	4
395	6	6	6	6	6	6	6	6	6	6	6	6	6	6	6	6	6
397	6	6	6	2	2	3	3	3	3	3	3	3	3	3	3	3	3
398	6	6	6	6	6	6	6	6	6	6	6	6	6	6	6	6	6
399	5	5	5	5	5	5	5	5	5	5	5	5	5	5	5	5	5
400	3	6	4	3	3	3	3	3	4	3	4	5	3	3	3	3	3
401	2	3	3	4	4	4	4	4	3	3	3	4	3	4	3	4	6
402	4	4	4	4	4	4	4	4	5	4	5	5	4	4	5	4	4
403	6	6	6	4	4	5	5	5	5	5	5	4	4	4	4	3	4
404	1	1	1	6	6	6	6	6	6	6	6	3	6	6	6	6	6
405	5	5	5	3	4	4	4	5	5	4	5	5	5	5	5	4	5
406	3	3	3	5	4	5	6	6	6	6	6	6	6	6	6	6	6
407	5	4	4	5	5	4	5	5	5	5	5	4	5	5	6	5	4
408	4	4	4	6	6	6	6	6	6	6	6	6	6	6	6	6	6
410	6	6	6	6	6	6	6	6	6	6	6	6	6	6	6	6	6
411	6	6	6	6	6	6	6	6	6	6	6	6	6	6	6	6	6
413	6	6	6	6	6	6	6	6	6	6	6	6	6	6	6	6	6
414	5	3	3	3	6	6	6	6	6	6	6	5	5	5	5	4	4
417	6	6	6	5	6	6	6	6	6	6	6	6	6	3	4	4	4
418	4	4	3	6	6	6	5	6	6	5	6	5	5	6	5	6	6
419	1	1	1	6	6	6	6	6	6	6	6	6	6	6	6	6	6
420	6	6	6	6	6	6	6	6	6	6	6	6	6	6	6	6	6
421	4	2	3	6	6	6	6	6	6	6	6	6	6	6	6	6	6
422	1	2	2	6	6	6	6	5	6	5	6	6	5	5	5	5	6
423	3	6	5	6	6	6	6	6	6	6	6	6	6	6	6	6	6
424	3	4	4	6	6	6	5	5	3	5	5	6	5	4	6	6	6
425	6	6	6	3	3	3	3	3	3	5	2	2	2	2	2	2	2
426	6	6	6	4	6	6	6	6	6	6	6	6	6	6	6	6	6
427	2	3	2	6	6	6	6	6	6	6	6	6	6	6	6	6	6
428	2	2	2	6	6	6	5	5	5	5	5	6	6	6	6	6	5
429	6	6	6	6	6	6	6	6	6	6	6	6	6	6	6	6	6
430	4	2	3	2	3	3	3	3	3	3	3	4	3	3	5	3	3
431	5	5	5	5	5	5	5	5	5	5	5	5	5	5	5	5	5
432	6	6	6	4	4	4	6	6	4	4	4	4	4	4	4	2	4
433	6	6	6	6	6	6	4	4	4	4	4	3	3	3	3	3	3
434	5	5	2	5	5	5	5	5	5	5	5	5	5	5	5	5	5
435	6	4	6	3	3	3	1	4	4	1	4	2	2	2	2	2	2
438	5	5	5	5	5	5	5	5	5	5	5	5	5	5	5	5	5
439	6	6	6	6	6	6	6	6	6	6	6	6	6	6	6	6	6
441	6	6	6	4	6	6	6	6	6	6	6	4	6	6	4	5	4
442	6	3	4	6	6	6	6	6	6	6	6	6	6	4	6	6	6
443	6	5	6	6	6	6	6	6	6	6	6	6	6	6	6	6	6
444	6	6	4	3	3	4	6	6	6	6	6	6	6	6	6	6	6
446	6	6	6	4	4	5	4	4	4	4	4	4	4	4	4	3	3
447	6	6	5	4	4	4	4	4	4	4	4	4	4	4	4	4	4
448	2	2	2	4	5	5	5	2	5	5	5	5	5	5	5	5	5
449	2	2	2	3	3	3	6	6	5	6	6	5	5	5	6	4	5
450	3	3	3	3	3	3	3	3	3	3	3	3	3	3	3	3	3
451	6	4	5	4	6	6	6	5	6	5	6	6	6	4	4	6	6
452	4	5	5	6	6	4	6	5	5	6	4	6	5	5	5	3	5
453	5	3	4	4	6	5	6	4	5	2	4	5	5	6	2	5	5
454	4	5	4	5	5	5	4	4	4	4	6	5	6	4	5	4	5
455	6	6	6	4	5	5	5	4	5	5	6	6	5	4	6	4	1
456	6	4	4	6	5	5	5	6	6	6	4	2	4	5	6	4	4
457	3	1	2	1	2	3	2	3	3	3	1	2	1	2	2	2	2
458	1	1	1	2	2	2	1	3	1	2	4	1	1	3	3	2	3
459	5	6	4	5	4	5	5	4	6	6	6	5	6	6	5	5	4
460	2	3	1	3	2	2	2	3	2	1	3	2	4	3	2	2	1
461	6	5	4	5	4	6	6	6	6	5	3	4	6	6	6	4	4
462	1	1	1	1	3	2	3	2	2	1	2	2	1	2	2	3	2
463	5	6	4	4	5	4	5	5	5	6	4	2	5	5	4	5	6
464	4	4	6	4	5	5	6	6	5	6	4	1	3	4	6	4	6
465	2	5	1	3	2	3	4	3	3	2	3	2	1	3	2	1	3
466	3	2	2	1	2	2	3	2	3	1	1	2	1	2	1	1	2
467	3	3	2	1	2	3	1	2	1	2	3	2	1	3	3	2	3
468	4	4	4	4	4	5	6	4	5	4	5	5	4	5	5	6	4
469	4	4	6	2	4	5	4	4	4	4	4	5	4	6	6	4	6
470	3	2	6	2	3	1	2	3	1	3	2	3	2	3	2	3	3
471	4	5	6	4	5	5	6	6	5	4	4	6	6	5	5	6	4
472	4	5	4	4	4	5	4	6	6	6	4	5	5	6	4	5	4
473	4	6	6	4	5	5	6	4	6	4	1	6	6	4	5	4	4
474	6	4	4	5	6	4	5	4	4	4	5	5	5	5	4	4	6
475	1	3	1	1	2	2	3	1	1	3	2	3	2	3	2	2	6
476	6	5	6	5	4	5	4	5	4	5	5	6	4	5	5	6	5
477	5	5	6	4	5	5	4	4	5	5	5	5	6	2	5	4	4
478	1	1	5	6	2	2	3	2	6	1	2	1	3	3	2	3	1
479	2	1	1	3	1	1	3	2	3	1	2	3	2	1	3	3	1
480	1	2	1	1	2	3	1	3	3	1	2	1	3	1	2	3	3
481	5	5	3	5	4	6	4	5	5	6	5	6	5	5	4	4	6
482	6	4	6	4	4	6	6	6	6	5	4	6	5	6	4	5	6
483	2	1	2	3	1	2	1	1	1	3	2	1	3	2	1	2	2
484	4	6	4	6	6	6	5	2	4	6	5	6	6	6	6	4	6
485	4	1	1	2	3	2	2	2	3	3	3	1	3	2	2	2	2
486	3	3	2	2	1	2	3	1	3	2	2	2	2	1	3	3	1
487	5	4	6	6	5	5	6	6	5	5	5	6	6	4	4	5	6
488	4	4	6	5	4	5	5	4	5	4	5	5	6	5	6	4	4
489	3	1	1	3	3	2	3	2	3	3	3	4	1	3	2	2	1
490	2	3	1	4	3	2	2	3	1	1	1	2	1	1	2	3	1
491	2	1	1	2	2	1	3	3	1	3	2	2	2	3	3	6	2
492	6	5	4	6	4	5	6	4	4	6	5	5	5	4	3	4	4
493	1	2	2	3	1	3	1	1	2	1	5	1	3	2	3	2	2
494	6	6	6	6	3	6	5	4	5	4	4	4	4	6	4	4	6
495	2	1	1	2	1	2	2	1	3	3	1	3	1	2	2	2	3
496	4	6	6	4	6	1	4	5	1	6	4	6	4	6	4	6	6
497	2	3	1	2	3	2	3	3	1	1	3	3	2	2	3	1	2
498	1	3	3	3	2	2	3	3	2	2	3	1	3	3	3	1	1
499	6	6	6	4	2	4	6	3	6	6	6	6	4	2	4	5	5
500	6	4	5	6	4	4	6	6	6	5	4	5	6	4	4	4	5
501	1	3	1	2	3	3	2	1	3	2	1	1	1	3	2	3	1
502	4	5	4	3	6	6	5	6	5	4	6	5	4	6	5	4	5
503	5	4	4	4	6	6	6	4	5	5	4	5	6	4	5	5	5
504	4	6	6	6	6	3	2	6	4	5	5	5	5	4	6	5	4
505	1	2	2	1	1	1	3	3	2	3	2	2	1	5	3	2	1
506	2	1	1	3	1	3	2	3	3	2	1	1	2	1	1	2	3
507	1	2	1	1	2	1	2	2	1	3	4	2	3	3	1	2	2
508	1	1	3	2	3	2	1	2	1	2	1	1	2	2	1	2	3
509	3	3	2	1	3	1	3	1	2	1	1	2	2	1	1	3	3
510	1	1	2	2	3	3	2	2	3	1	6	2	3	2	2	2	2
511	2	1	3	1	1	2	1	3	1	2	5	2	3	1	1	3	3
512	5	1	2	5	1	1	1	3	2	3	2	1	2	1	5	3	2
513	3	2	1	1	3	2	3	2	2	1	3	1	3	1	2	2	1
514	2	2	1	3	1	1	1	1	2	2	2	3	1	6	1	2	3
515	1	2	3	1	3	2	1	1	2	3	1	3	3	1	3	1	1
516	1	3	3	3	3	3	3	2	3	1	3	3	3	3	2	2	2
517	2	1	3	2	2	3	2	3	2	3	3	2	2	1	3	2	3
518	2	1	3	3	2	2	1	3	1	1	2	6	3	2	2	3	3
519	1	2	2	3	3	1	1	3	3	1	2	1	1	1	1	2	1
520	4	6	4	3	4	6	6	4	5	5	6	4	4	5	6	6	4
521	3	3	1	2	1	1	1	3	1	3	1	3	1	2	3	1	3
522	3	3	3	3	3	2	3	2	3	3	3	1	3	2	5	1	1
523	3	3	1	1	1	2	2	3	3	1	3	1	2	3	3	1	4
524	2	2	2	2	5	3	1	1	2	1	1	3	1	3	3	2	2
525	3	1	1	2	1	3	2	3	3	1	2	6	2	3	2	3	3
526	5	1	2	3	5	2	1	1	2	1	1	1	2	2	3	2	3
527	6	5	3	4	6	4	6	4	5	6	4	4	5	6	4	6	5
528	3	2	2	1	2	3	1	3	2	2	2	2	3	3	2	3	3
529	5	5	5	5	5	4	6	6	5	6	6	4	4	6	5	6	6
530	5	5	6	4	6	5	5	4	5	5	5	6	6	5	5	2	4
531	6	6	5	4	4	6	4	4	2	4	5	5	6	5	5	6	4
532	5	6	6	6	6	5	5	4	4	6	6	4	5	6	6	4	5
533	4	4	1	5	6	6	6	4	4	5	2	6	4	4	5	5	5
534	4	5	6	6	4	4	4	5	5	4	6	4	4	4	5	6	5
535	6	6	5	6	6	6	4	6	4	5	6	5	4	3	5	6	5
536	6	6	3	6	4	6	5	6	6	6	5	6	4	6	5	4	4
537	6	4	5	4	5	4	5	4	5	6	6	4	6	4	5	5	6
538	4	5	6	2	6	4	4	6	4	6	4	4	4	6	5	5	6
539	6	4	3	6	4	5	4	5	6	4	5	4	4	6	5	6	4
540	5	5	4	5	4	6	6	4	5	6	4	4	6	4	3	4	6
541	4	4	4	4	4	5	6	6	4	4	4	5	5	4	6	6	5
542	6	6	4	6	5	5	4	5	6	5	6	4	5	4	5	4	5
543	5	4	6	5	6	5	4	6	4	5	4	5	5	4	4	6	6
544	5	6	1	6	6	6	6	4	3	5	5	5	6	6	5	5	5
545	4	5	4	4	3	4	4	2	6	5	5	5	6	6	5	4	5
546	5	6	6	6	6	5	4	4	4	4	5	6	4	6	4	2	4
547	6	4	4	5	6	6	4	3	4	4	4	4	4	5	6	5	5
548	4	2	6	6	4	3	6	4	4	4	4	4	4	4	2	6	4
549	4	4	6	4	4	5	5	5	5	6	4	4	6	5	5	6	6
550	6	4	5	4	4	4	5	4	6	5	4	6	6	5	6	5	4
551	6	6	4	1	5	5	2	4	4	5	5	5	6	4	4	4	6
552	6	1	6	5	4	5	5	5	3	5	4	4	5	4	4	4	4
553	6	6	4	6	5	3	4	5	4	5	6	6	5	5	4	6	4
554	6	6	6	6	4	5	4	4	6	4	6	6	5	5	6	6	4
555	6	6	6	4	6	4	5	6	6	6	5	5	5	4	6	6	6
556	5	5	4	5	6	6	5	4	6	5	4	6	4	6	4	4	5
557	4	5	4	4	6	5	6	4	5	6	6	5	6	4	6	5	4
558	5	4	6	1	6	4	6	6	6	2	4	4	6	6	4	6	5
559	2	4	5	5	4	5	5	5	4	6	1	4	6	4	5	6	5
560	6	5	6	4	5	4	6	5	4	5	5	5	4	6	6	5	6
561	6	5	4	5	6	4	5	6	5	4	5	4	4	6	5	4	6
562	5	6	4	4	5	6	6	6	6	4	5	6	5	5	4	4	5
563	5	6	4	5	4	1	6	5	4	5	6	6	6	4	2	4	5
564	5	5	6	4	6	5	5	5	6	5	6	4	5	5	3	4	5
565	6	5	5	6	6	6	4	6	5	5	4	4	6	5	4	4	5
566	4	4	4	5	5	5	4	6	6	5	6	6	6	5	6	5	6
567	4	4	4	6	6	5	5	5	5	4	4	6	6	4	5	5	5
568	6	5	4	5	6	5	5	4	4	4	5	5	4	6	5	6	6
569	5	6	6	6	2	6	6	6	6	5	6	6	5	4	6	5	6
570	6	4	6	5	4	4	4	6	4	6	5	5	6	6	6	4	4
571	4	5	5	4	4	5	5	4	5	4	6	6	6	4	5	6	4
572	4	5	4	4	5	5	4	4	4	5	4	4	5	6	4	5	6
573	6	6	6	6	4	5	5	6	6	6	5	4	4	4	5	4	4
574	5	5	5	3	2	5	2	5	4	5	6	5	4	2	6	5	4
575	5	4	6	4	5	6	4	4	5	5	4	4	5	6	5	6	4
576	4	5	4	5	6	6	5	5	4	6	4	6	6	6	5	6	6
577	5	6	4	6	5	5	4	6	4	6	6	6	6	6	4	6	5
578	4	6	4	4	4	5	6	6	5	5	5	6	4	6	6	6	5
579	2	5	4	5	1	6	4	4	5	5	5	4	4	5	4	6	6
580	6	5	6	6	6	4	4	6	6	4	6	6	4	5	6	5	6
581	5	5	4	6	6	5	4	6	4	4	5	1	6	4	4	4	6
582	4	5	4	5	5	5	5	1	3	4	5	6	5	5	5	6	4
583	6	4	6	5	6	4	6	5	5	6	6	5	5	5	5	5	2
584	4	4	5	4	4	4	5	4	5	5	1	4	6	6	5	6	4
585	4	6	5	4	5	6	5	4	5	6	5	2	5	6	5	4	4
586	5	5	6	6	5	4	4	5	4	5	5	5	6	6	5	6	6
587	5	5	6	6	4	4	4	4	6	5	4	6	6	5	5	5	6
588	4	4	6	6	5	5	5	5	6	5	4	6	5	4	5	6	4
589	4	4	5	4	6	6	6	2	6	5	4	5	4	6	5	6	6
590	2	4	6	5	3	4	6	5	5	4	5	4	5	2	4	6	5
591	4	5	1	5	6	3	4	4	4	5	5	4	4	5	5	5	5
592	4	4	4	4	5	5	5	5	4	4	4	5	5	4	4	5	5
593	3	2	2	3	3	1	3	1	3	5	2	3	3	3	2	2	1
594	5	6	4	5	6	5	5	4	4	5	6	4	6	2	4	5	6
595	1	2	3	3	1	3	2	1	1	2	3	2	1	2	2	1	2
596	4	5	5	5	4	6	5	3	6	2	6	6	5	5	5	6	5
597	1	1	1	2	2	2	5	3	2	1	3	2	2	2	3	3	2
598	4	5	4	4	6	4	5	5	4	4	4	5	4	6	6	4	5
599	5	5	4	4	6	5	6	6	5	4	6	2	5	6	6	6	6
600	6	2	6	5	5	4	6	1	5	6	6	6	6	5	4	4	5
601	2	6	3	1	2	2	1	1	3	3	2	1	1	1	3	1	2
602	6	4	5	6	5	5	4	5	6	6	5	5	4	5	4	6	4
603	4	5	2	5	4	5	6	6	5	4	4	5	6	5	6	6	5
